# Supplementary material for: Metabolomics of Solanum lycopersicum Infected with Phytophthora infestans Leads to Early Detection of Late Blight in Asymptomatic Plants
Source: Molecules. 2018 Dec 15;23(12):3330. doi: 10.3390/molecules23123330 (PMC6320815; doi:10.3390/molecules23123330)
Supplement: Supplementary file 1 [file molecules-23-03330-s001.zip]

Archive with 4 entries (3 files):
- molecules-387846-SI/
- molecules-387846-SI/ESM_Figures_.doc
- molecules-387846-SI/ESM_Table_.xlsx
- molecules-387846-SI/J7R89X4C-E247-FEB2-90D2-F39F-CD82.pdf
