# Supplementary material for: Metabolomics of Solanum lycopersicum Infected with Phytophthora infestans Leads to Early Detection of Late Blight in Asymptomatic Plants
Source: Molecules. 2018 Dec 15;23(12):3330. doi: 10.3390/molecules23123330 (PMC6320815; doi:10.3390/molecules23123330)
Supplement: Supplementary file 1 [file molecules-23-03330-s001.zip › molecules-387846-SI/ESM_Table_.xlsx]

## Sheet: Metabolites
Electronic Supplementary Material Metabolomics of Solanum lycopersicum infected by Phytophthora infestans leads to early detection of the Late blight in asymptomatic plants Paula Galeano1,2,3, Fábio Neves dos Santos3, Samantha Zanotta4, Marcos Nogueira Eberlin3, Chiara Carazzone1,* 1 Laboratory of Advanced Analytical Techniques in Natural Products. Universidad de los Andes, Bogotá 111711, Colombi…
Table S1. Metabolites in tomato plants infected with P. infestans. Annotation level: identified metabolites (level 1), putatively annotated compounds (level 2), putatively characterized compound classes (level 3), and unknown compounds (level 4) [67,68].
RT (min)	Retention time of a compound in the analysis
Name	Name of a compound
Formula	Chemical formula of a compound
Annotation level	Corresponds to the Minimal Reporting Standards in chemical analysis of Metabolomics Standard Initiative (MSI) described in Sumner et al., (2007) Metabolomics 3:211-221
Theor m/z	Theorical mass of the compound
Found m/z	Mass founf of the compound in the analysis
AME (ppm)	Difference between a mass of a compound in the analysis and its mass in the library in ppm
Adducts	[M-H]- Negative ion of a compound. [M+FA-H]- Adducts with formiate. [M-H-H2O]- Adducts witn H2O
MS/MS	Product ions
DATA BASE	Public database used to annotate the metabolite
UGA	Unknown glycoalkaloid
ION MODE	Ionization mode
CODE	RT (min)	Name	Molecular formula	Annotation level	Theor m/z	Found m/z	AME (ppm)	Adducts	Ion products	DATA BASE	ION MODE	InChI Key	SMILES	PubChem CID
M133T1_4	1.2	Malic acid	C4H6O5	2	133.014	133.016	9.77339	[M-H]-	133.0146; 125.8733; 116.9289; 96.9612	METLIN	(-)	BJEPYKJPYRNKOW-UHFFFAOYSA-N	C(C(C(=O)O)O)C(=O)O	525
M341T5	5.37	Glucocaffeic acid	C15H18O9	2	341.087	341.089	6.01019	[M-H]-	341.2014; 328.9673; 299.1872; 251.9656; 230.8944; 208.9365; 174.9573; 146.9385; 113.0253; 89.0246; 59.0134	HMDB, METLIN	(-)	OHEYCHKLBCPRLZ-DUXPYHPUSA-N	C1=CC(=C(C=C1C=CC(=O)O)O)OC2C(C(C(C(O2)CO)O)O)O	6148082
M353T5	5.49	Isochlorogenic acid	C16H18O9	2	353.087	353.089	4.10663	[M-H]-	353.0887; 340.9840; 311.0171; 281.0171; 266.0970; 243.1030; 218.9830; 191.0542; 174.9570; 148.9500; 130.9683; 114.9883; 88.0398; 69.6015	HMDB, METLIN	(-)	CWVRJTMFETXNAD-DUXPYHPUSA-N	C1C(C(C(CC1(C(=O)O)O)OC(=O)C=CC2=CC(=C(C=C2)O)O)O)O	5315832
M609T9	9.06	Quercetin 7-(rhamnosylglucoside)	C27H30O16	2	609.146	609.146	1.3954	[M-H]-	609.1207; 579.0722; 505.0536; 447.0293; 410.9790; 356.9760; 290.9746; 238.9292; 89.0426	HMDB, METLIN	(-)	FYBMGZSDYDNBFX-GXPPAHCZSA-N	CC1C(C(C(C(O1)OC2C(C(C(OC2OC3=C(OC4=CC(=CC(=C4C3=O)O)O)C5=CC(=C(C=C5)O)O)CO)O)O)O)O)O	5491657
M187T10	9.84	(+/-)-Ethyl 3-acetoxy-2-methylbutyrate	C9H16O4	2	187.098	187.099	6.94825	[M-H]-	187.09777; 174.9565; 116.9289; 1009338	METLIN	(-)	KYWLAHNPWLJLDJ-UHFFFAOYSA-N	CCOC(=O)C(C)C(C)OC(C)=O
M1095T10	9.85	Hydroxytomatine isomer I	C50H83NO22	3	1094.54	1094.54	-0.109635	[M+FA-H]-	1094.7073;1031.5635; 935.1122; 773.0267; 713.0551; 619.5546; 488.1738; 400.9106; 304.9161; 112.9855	Ballester, 2016	(-)
M1077T12	11.52	Dehydrotomatine	C50H81NO21	2	1076.53	1076.53	-0.0557347	[M+FA-H]-	1076.5434; 1032.5434; 913.0041; 561.8310; 456.9062; 339.6198; 249.0879; 89.0435	HMDB, METLIN	(-)	BYMOGFTUZUEFHY-UHFFFAOYSA-N	CC1CCC2(C(C3C(O2)CC4C3(CCC5C4CC=C6C5(CCC(C6)OC7C(C(C(C(O7)CO)OC8C(C(C(C(O8)CO)O)OC9C(C(C(CO9)O)O)O)OC2C(C(C(C(O2)CO)O)O)O)O)O)C)C)C)NC1	131751243
M1109T12	11.58	UGA11	C52H87NO24	3	1108.55	1108.55	0.11727	[M-H]-	1108.5504; 946.0248; 824.1752; 658.5313; 560.8074; 450.3106; 357.6278; 194.4750	Ballester, 2016	(-)
M1121T12_1	11.72	UGA28	C52H83NO25	3	1120.52	1120.51	-4.98877	[M-H]-	1120.5119; 1068.5778; 932.5542; 816.4946; 645.9109; 542.5523; 451.1175; 312.7625; 165.0414	Ballester, 2016	(-)
M529T12_4	11.88	Demissine	C50H83NO20	2	528.761	528.764	5.86276	[M+H+K]2+	81,5198; 118,0849; 141,9568; 322,0434; 528,7634; 529,2652; 578,3966; 579,3998; 596,75; 921,9968; 1034,5383; 1035,5415	HMBD	(+)	KWRYHKRVKRBBBU-UHFFFAOYSA-N	CC1C2CCC(C)CN2C2CC3C4CCC5CC(CCC5(C)C4CCC3(C)C12)OC1OC(CO)C(OC2OC(CO)C(O)C(OC3OCC(O)C(O)C3O)C2OC2OC(CO)C(O)C(O)C2O)C(O)C1O
M1079T12	11.94	Tomatine	C50H83NO21	2	1078.54	1078.54	-0.37087	[M+FA-H]-	1032.5588; 900.4952; 870.4844; 576.3919	METLIN	(-)	REJLGAUYTKNVJM-SGXCCWNXSA-N	CC1CCC2(C(C3C(O2)CC4C3(CCC5C4CCC6C5(CCC(C6)OC7C(C(C(C(O7)CO)OC8C(C(C(C(O8)CO)O)OC9C(C(C(CO9)O)O)O)OC2C(C(C(C(O2)CO)O)O)O)O)O)C)C)C)NC1	28523
M221T13_3	12.52	Dehydrovomifoliol	C13H17O3	2	221.118	221.12	8.32136	[M-H]-	56.9412; 58.9591; 80.3119; 121.0632; 149.0603; 189.0926; 190.0971; 205.1232; 205.161; 206.1277; 207.126; 208.2522	MS-FINDER	(-)	JJRYPZMXNLLZFH-URWSZGRFSA-N	CC(=O)\C=C\C1(O)C(C)=CC(=O)CC1(C)C	688492
M225T13_2	12.53	Methyl dihydrojasmonate	C13H22O3	2	225.149	225.151	8.61651	[M-H]-	225.1504; 207.1387; 181.1598; 114.9876; 53.3110	HMDB, METLIN	(-)	KVWWIYGFBYDJQC-UHFFFAOYSA-N	CCCCCC1C(CCC1=O)CC(=O)OC	102861
M253T13	12.63	Macrolides and analogues	C14H22O4	3	253.144	253.146	8.76971	[M-H]-	99.9259; 100.9337; 116.9287; 174.9563; 193.0872; 221.1184; 222.1217; 225.1495; 243.1006; 253.1447	MS-FINDER	(-)	FDJDTDDUDZAAFP-UHFFFAOYNA-N	O=C1OC(C)CCCC=CC2OC(C1)C(O)CC2
M309T13_5	12.69	methyl 8-[2-(2-formyl-vinyl)-3-hydroxy-5-oxo-cyclopentyl]-octanoate	C17H26O5	2	309.171	309.172	3.88135	[M-H]-	309.1708; 291.1592; 265.1811; 223.2071; 209.1551; 152.0845; 99.0085	METLIN, LipidsMaps	(-)	HJQXDNVSMCDIJM-VQHVLOKHSA-N	COC(=O)CCCCCCCC1C(/C=C/C=O)C(O)CC1=O	5282975
M294T13	12.73	Alkaloids	C16H25NO4	3	294.171	294.173	7.03673	[M-H]-	99.9261; 100.9339; 110.9761; 116.9289; 174.9565; 207.1393; 215.1295; 221.1186; 225.1499; 253.1451; 254.1482; 294.1718; 295.1748	MS-FINDER	(-)	WMUIASLWVLLWKH-YTTOLDSJSA-N	CC1CC2CC(=O)C3(CCC[N+]4(C3(C1)C2(CCC4)O)[O-])O	101751330
M433T13_2	12.86	Naringenin-hexose I	C21H22O10	3	433.113	433.111	-4.54846	[M-H]-	433.0307; 401.9664; 367.1854; 332.1969; 284.9852; 243.1030; 186.9407; 152.9943; 112.9854	Ballester, 2016	(-)
M465T13_2	12.87	Triterpenoids	C28H34O6	3	465.228	465.227	-1.95603	[M-H]-	465.2260; 399.9853; 322.0534; 243.1010; 221.1185; 150.1007	MS-FINDER	(-)	ANQXYDNAHFDKKH-ZWERPURDSA-N	O=C1OCC=C1C5C(=O)C=C2C5(C)(CCC3C4(C=CC(=O)C(C)(C)C4(CC(OC(=O)C)C23(C)))(C))	11798426
M221T13_2	12.87	Oxepanes	C13H18O3	3	221.118	221.12	9.22585	[M-H]-	221.1189; 192.0324; 177.1289; 162.1054; 149.0971; 132.9587; 121.0660; 101.9396; 59.0138	HMDB, METLIN	(-)	LYMNQFZEIGCRGT-SNAWJCMRSA-N	CC(=O)C=CC1C2(CC(=O)CC1(OC2)C)C	101417753
M487T13_2	12.87	Glutamine and derivatives	C10H16N2O5	3	487.204	487.209	9.21585	[2M-H]-	193.0873; 221.1183; 222.122; 243.1007; 289.106; 465.2256; 466.2293; 487.2077	MS-FINDER	(-)	VYDAYIZJJUOQMT-GQCTYLIASA-N	C=CC(=CNC(=O)C(CC(C(=O)O)N)O)CO	53467538
M289T13	12.87	Chromones	C16H18O5	3	289.108	289.107	-1.69487	[M-H]-	289.1063; 243.1009; 221.1185; 177.1279; 149.0959; 99.0103; 59.0139	MS-FINDER	(-)	NECCMSLPKRWTRS-UHFFFAOYSA-N	CC1=CC(=O)C2=C(O1)C(=C(C=C2O)OC)C(CC(=C)C)O	11608981
M193T13_2	12.92	Zingerone	C11H14O3	2	193.086	193.089	10.5652	[M-H]-	193.0878; 17.0547; 150.9101; 131.9548; 116.5056; 103.956; 89.9597	HMDB, METLIN	(-)	OJYLAHXKWMRDGS-UHFFFAOYSA-N	CC(=O)CCC1=CC(=C(C=C1)O)OC	31211
M317T13_2	13.09	Catechin 7,4'-dimethyl ether	C17H18O6	2	317.103	317.102	-1.60831	[M-H]-	99.926; 100.9338; 110.9759; 116.9289;174.9565; 177.0922; 207.1029; 221.1186; 249.1139; 250.1171; 253.1448; 267.1606; 289.1059; 317.1009	MS-FINDER	(-)	MWTVZZZJXLZCEN-WMLDXEAASA-N	OC=1C=C(C=CC=1(OC))C3OC2=CC(OC)=CC(O)=C2CC3(O)	21633047
M249T13_4	13.09	Helinorbisabone	C14H18O4	2	249.113	249.115	6.82421	[M-H]-	249.1136; 221.1184; 207.1022; 177.1292; 149.0969; 59.0136	HMDB, METLIN, MS-FINDER	(-)	QUWXRNSZOIJARN-PLNGDYQASA-N	CC1=CC(=C(C=C1O)C(C)C(C=CC(=O)C)O)O	101933307
M245T13_3	13.1	L-alpha-amino acids	C10H13NO5	3	245.114	245.112	-7.09875	[M+NH4]+	84.9586; 97.9674; 113.9624; 118.0851; 125.9846; 127.9781; 140.0668; 141.9569; 217.1025; 223.1302; 225.1935; 239.1462; 245.0755; 245.1123; 246.1154; 247.9259	MS-FINDER	(+)
M273T13	13.12	Ubiquinone-1	C14H18O4	2	273.11	273.108	-8.31166	[M+Na]+	84.9587; 97.9675; 118.0852; 125.9849; 127.9783; 140.0669; 141.9572; 217.1028; 225.194; 261.1282; 268.1516; 273.1073; 274.1103; 295.0885	MS-FINDER	(+)	SOECUQMRSRVZQQ-UHFFFAOYSA-N	O=C1C(OC)=C(OC)C(=O)C(=C1C)CC=C(C)C	4462
M529T13	13.43	Feruloylquinic acid-O-hexoside	C23H30O14	2	529.156	529.152	-7.80489	[M-H]-	529.3646; 485.0940; 449.2112; 357.0130; 264.9815; 242.9452; 174.9535; 128.9511	Ballester, 2016	(-)
M267T13_3	13.45	Acoric acid	C15H24O4	2	267.16	267.162	8.8711	[M-H]-	57.0343; 81.0712; 97.0655; 119.088; 135.0444; 136.0538; 150.0694; 151.0779; 163.041; 164.0499; 165.0926; 179.072; 179.1097; 180.0762; 181.0868; 191.0715; 206.0958;207.1404; 208.1432; 235.1344; 236.1426; 238.153;267.161;268.1643; 269.1666	MS-FINDER	(-)	ZIOCYJNRYIRTQD-UHFFFAOYSA-N	CC1CCC(CC1=O)(C(C)CC(=O)O)C(=O)C(C)C	15558301
M207T14	13.74	(E)-Lyratyl propanoate	C13H20O2	2	207.138	207.141	10.1381	[M-H]-	207.1405; 192.1159; 162.9833; 127.8705; 93.0339; 61.9883	HMDB, METLIN	(-)	UYACSVLHQPEITQ-DHZHZOJOSA-N	CCC(=O)OCC(=CC(C=C)C(=C)C)C	91748889
M309T14_2	14.21	3-Hydroxy-6,8-dimethoxy-7(11)-eremophilen-12,8-olide	C17H26O5	2	309.17	309.172	6.17783	[M-H]-	55.0186; 81.072; 86.9775; 95.0145; 95.0498; 97.0648; 99.0087; 100.0124; 109.0315; 123.0088; 123.0452; 130.966; 136.0534; 137.0247; 137.0615; 147.083; 151.0409; 151.0765; 152.0446; 152.0851; 153.0455; 153.0881; 165.0567; 173.06; 175.077; 176.0795; 180.0796; 190.1005; 193.0875; 193.1236; 208.1112; 209.1548; 210.1575	MS-FINDER	(-)	JCGMJARSAZGXHM-UHFFFAOYSA-N	CC1C(CCC2C1(C(C3=C(C(=O)OC3(C2)OC)C)OC)C)O	85094081
M331T14	14.21	Gibberellin A51	C19H24O5	2	331.155	331.154	-1.63066	[M-H]-	100.9338; 116.9288; 309.1707; 310.1744; 331.153	MS-FINDER	(-)	HHDWSDSMWJQURA-UHFFFAOYNA-N	O=C(O)C4C2C1(OC(=O)C2(C)(CC(O)C1))C5CCC3C(=C)CC45(C3)	13964928
M377T14_5	14.21	Gibberellin A17	C20H26O7	2	377.16	377.159	-1.909	[M-H]-	377.1585; 331.1531; 313.1418; 287.1627; 209.1542; 174.9561; 99.0071; 66.2907	HMDB, METLIN, MS-FINDER	(-)	AUKMHZZVLPQAOX-UHFFFAOYNA-N	O=C(O)C2C4C(C(=O)O)(C)CCCC4(C(=O)O)(C3CCC1(O)(C(=C)CC23(C1)))	12310184
M267T14_2	14.31	Dihydro-7-hydroxymyoporone	C15H24O4	2	267.16	267.162	7.74818	[M-H]-	267.1607; 239.1291; 221.1185; 206.0939; 179.0720; 137.0960; 108.4302; 89.9413	HMDB, METLIN	(-)	PRLJTIPWGNRUNG-UHFFFAOYSA-N	CC(C)C(O)C(O)CC(C)CCC(=O)C1=COC=C1	47945
M361T14_1	14.44	Gibberellin A19	C20H26O6	2	361.165	361.164	-2.24274	[M-H]-	361.1635; 309.1709; 293.1761; 249.1870; 267.1608, 193.1607; 158.9793; 99.0093	HMDB, METLIN, MS-FINDER	(-)	VNCQCPQAMDQEBY-UHFFFAOYNA-N	O=CC14(CCCC(C(=O)O)(C)C4(C(C(=O)O)C23(CC(=C)C(O)(CCC12)C3)))	25200921
M293T15_1	14.51	Phytuberin	C17H26O4	2	293.175	293.177	7.23117	[M-H]-	293.1774; 264.9850; 227.2020; 193.1605; 158.9789; 136.0896; 114.9890; 92.9280; 70.9984	HMDB, METLIN, MS-FINDER	(-)	YARAJYKHRCCDLG-UHFFFAOYSA-N	CC(=O)OC(C)(C)C1CCC2(COC3(C2(C1)OC=C3)C)C	315114
M345T16_2	15.88	Gibberellin A44	C20H26O5	2	345.17	345.169	-2.57844	[M-H]-	345.1680; 299.1628; 277.1807; 233.1550; 174.9562; 100.9337	HMDB, METLIN, MS-FINDER	(-)	KSBJAONOPKRVRR-UHFFFAOYNA-N	O=C(O)C3C5C1(C(=O)OCC5(CCC1)(C4CCC2(O)(C(=C)CC34(C2))))©	14464359
M233T16	15.8	Artemisinic acid	C15H22O2	2	233.154	233.156	9.65027	[M-H]-	233.1559; 221.4622; 219.1319; 217.1231; 215.3778	HMDB, METLIN, MS-FINDER	(-)	PLQMEXSCSAIXGB-SAXRGWBVSA-N	CC1CCC(C2C1CCC(=C2)C)C(=C)C(=O)O	10922465
M277T16_2	15.88	8-Acetoxy-4-acoren-3-one	C17H26O3	2	277.18	277.183	7.7206	[M-H]-	277.1818; 260.9019; 233.1908; 206.1633; 164.9265; 112.9849; 87.0083; 59.0134	HMDB, METLIN	(-)	LDEHIZSFHFOEKN-UHFFFAOYSA-N	CC1CC(C(C12CC=C(C(=O)C2)C)C(C)C)OC(=O)C	85288994
M367T16_1	15.88	Unidentified	C17H24N2O7	4	367.151	367.151	1.8521	[M-H]-	277.1811; 278.1847; 345.1685		(-)
M277T16_2	15.88	Panaxytriol	C17H26O3	2	277.18	277.183	7.7206	[M-H]-	277.1811; 259.0440; 233.1009; 205.1593; 59.0136	HMDB, LipidsMaps, MS-FINDER	(-)	RDIMTXDFGHNINN-UHFFFAOYSA-N	CCCCCCCC(C(CC#CC#CC(C=C)O)O)O	93484
M221T16_2	16.3	Rishitin	C14H22O2	2	221.154	221.156	8.81738	[M-H]-	221.1551; 206.1313; 187.950; 177.1288; 164.8931; 152.9845; 145.9294; 77.0400; 59.0135	HMDB, METLIN, MS-FINDER	(-)	XSCYYIVXGBKTOC-UHFFFAOYNA-N	CC1C(C(CC2=C1CC(CC2)C(=C)C)O)O	108064
M301T17_1	16.5	Isocoumarin	C13H20N2O6	2	301.14	301.138	-6.84067	[M+H]+	58,0665; 84,9633; 91,0579; 109,0705; 111,0487; 123,086; 139,0115; 160,9977; 189,0651 199,0504; 212,2453; 217,0972; 261,0899; 301,175	MS-FINDER	(+)	PQVQBAAWCOTEBG-UHFFFAOYNA-N	O=C1OC(C)C(NC(=O)C(N)C)C2C1=C(O)CC(O)C2(O)
M163T17_1	16.58	Caffeic acid	C9H8O4	2	163.04	163.037	-13.555	[M-H2O+H]+	163.0383; 149.0453; 133.0487; 120.0778; 101.0067; 68.9816; 57.0188	HMDB, METLIN	(+)	QAIPRVGONGVQAS-DUXPYHPUSA-N	C1=CC(=C(C=C1C=CC(=O)O)O)O	689043
M579T17	16.58	Diterpene lactones- C00030567	C30H42O11	2	579.281	579.285	7.8891	[M+H]+	57,0695; 90,9767; 158,9645; 171,0059; 220,9338; 245,0791; 246,0814; 261,0422; 301,1411; 301,6735; 301,7085; 301,7821; 302,1443; 302,7159; 302,8891; 303,1471 303,8977; 304,1498; 310,8668; 339,1481; 395,2413; 579,334	MS-FINDER	(+)	FDQPXZWPZODEBO-UHFFFAOYNA-N	O=C(OC2C(=CC1OC(=O)C(C)C1(O)C(OC(=O)C)C3C(=C)CCC(OC(=O)C)C3(C)(C(OC(=O)C(C)C)C2))C)C
M250T17	16.88	Unidentified	C14H21NO3	4	250.144	250.147	9.15472	[M+FA-H]-	250.1454; 235.1221; 207.1401; 185.1556; 165.1262; 112.9873; 81.6848; 61.0281		(-)
M721T17	17.22	Oligosaccharides	C34H58O16	3	721.365	721.365	1.02583	[M-H]-	99.926; 100.9339; 101.9338; 110.976; 112.9858; 116.9288; 174.9564; 221.1183; 242.944; 248.9609; 249.1862; 250.1454; 267.1606; 277.1813; 310.931; 311.2019; 316.948; 378.9185; 384.9353; 446.906; 452.9231; 514.8932; 520.9101; 588.8973; 675.3598; 721.3657; 722.3688	MS-FINDER	(-)
M311T18_1	17.55	Diterpenoids	C21H28O2	3	311.201	311.203	7.06938	[M-H]-	311.2015; 265.4258; 228.1162; 174.9551; 149.0971; 130.9641; 72.9932	MS-FINDER	(-)
M677T18	17.54	Thalicarpine	C41H48N2O8	2	677.323	677.326	4.62114	[M-H-H2O]-	677.3261; 676.3184; 674.5972; 672.7685; 500.1920; 363.8768; 269.5021	METLIN, KEGG	(-)	ZCTJIMXXSXQXRI-KYJUHHDHSA-N	CN1CCC2=CC(=C(C3=C2C1CC4=CC(=C(C=C43)OC)OC5=CC(=C(C=C5CC6C7=CC(=C(C=C7CCN6C)OC)OC)OC)OC)OC)OC	21470
M325T18_2	17.85	(2E,4E,6E,8E,10E)-11-[(4R)-4-hydroxy-2,6,6-trimethylcyclohexen-1-yl]-5,9-dimethylundeca-2,4,6,8,10-pentaenal	C22H30O2	2	325.217	325.219	3.99733	[M-H]-	325.2177; 259.1332; 175.1130; 149.0975; 94.9260	METLIN, MS-FINDER	(-)	BCNPTKKIVMTZFO-UHFFFAOYNA-N	O=CC=CC=C(C=CC=C(C=CC1=C(C)CC(O)CC1(C)C)C)C	101716226
M249T18_2	17.98	3-Ketoapotrichothecene	C15H22O3	2	249.149	249.151	8.18787	[M-H]-	249.1505; 233.1174; 205.1607; 187.1281; 162.9286; 136.9215; 99.0835; 59.0102	HMDB, METLIN	(-)	JJBMWLFFOIHRLZ-UHFFFAOYSA-N	CC1=CC2C(CC1)(C3(CC(=O)CC3(O2)CO)C)C	14408092
M737T19	18.66	Macrolides	C41H58N2O10	3	737.401	737.397	-5.85841	[M-H]-	9.926; 100.9339; 110.976; 112.9856; 116.9288; 174.9563; 227.2019; 248.961; 267.1606; 316.9481; 384.9354; 452.9229; 457.3718; 458.3747; 489.3618; 737.3975; 738.4005	MS-FINDER	(-)
M798T23	18.8	Limonoids	C37H46O12	3	681.291	681.297	7.92613	[M-H]-	101.0617; 113.0251; 124.993; 143.0339; 167.1028; 177.9605; 243.1874; 305.0877; 341.1108; 347.9565; 407.1552; 425.1675; 427.1756; 467.1723; 509.225; 510.229; 511.2336; 593.282; 602.6338; 685.338	MS-FINDER	(-)
M461T19	18.82	Unidentified	C28H18N2O5	4	461.114	461.117	6.63611	[M-H]-	461.1137; 445.0831; 371.0653; 339.0038; 281.0152; 223.0277; 112.9853; 89.0439; 73.0106		(-)
M327T19_2	18.89	2-palmitoleoyl-glycerol	C19H36O4	2	327.254	327.255	5.40865	[M-H]-	327.2884; 299.2589; 281.2493; 252.2436, 215.8911; 155.1445	HMDB, LipidsMaps	(-)	CXUXMSACCLYMBI-FPLPWBNLSA-N	[H]C(CO)(CO)OC(=O)CCCCCCC\C=C/CCCCCC	53480960
M241T19	19.08	(+)-12-methyl myristic acid	C15H30O2	2	241.217	241.219	7.04759	[M-H]-	241.2175; 225.1493; 174.9552; 130.9660; 104.9548, 69.4871	HMDB, METLIN	(-)	XKLJLHAPJBUBNL-UHFFFAOYSA-N	CCC(C)CCCCCCCCCCC(=O)O	21672
M489T19_2	19.09	Barringtogenol C	C30H50O5	2	489.358	489.362	8.80746	[M-H]-	489.3631; 471.3521; 417.3060; 355.1953; 283.2631; 221.0855; 149.0275; 89.0608	HMDB, METLIN	(-)	AYDKOFQQBHRXEW-AAUPIIFFSA-N	CC1(C)C[C@H]2C3=CC[C@@H]4[C@@]5(C)CC[C@H](O)C(C)(C)[C@@H]5CC[C@@]4(C)[C@]3(C)C[C@@H](O)[C@@]2(CO)[C@@H](O)[C@@H]1O	185465
M353T19_2	19.15	1, 1'-[1, 12-Dodecanediylbis(oxy)]bisbenzene	C24H34O2	2	353.248	353.25	4.95403	[M-H]-	100.934; 241.218; 367.2646; 368.2684; 457.3725	MS-FINDER	(-)	MGDFXJZWAHCAMS-UHFFFAOYSA-N	O(C1=CC=CC=C1)CCCCCCCCCCCCOC2=CC=CC=C2	11051218
M367T19_6	19.17	12'-Apo-b-carotene-3,12'-diol	C25H36O2	2	367.264	367.265	4.08426	[M-H]-	367.2642; 349.2514; 326.1573; 25.1602; 149.0975; 99.9262	HMDB, METLIN, MS-FINDER	(-)	XVQDCCGQSOTQBN-UHFFFAOYNA-N	OCC(=CC=CC=C(C=CC=C(C=CC1=C(C)CC(O)CC1(C)C)C)C)C	131751907
M381T19_1	19.28	2-[3,7-dimethyl-9-(2,6,6-trimethylcyclohexen-1-yl)nona-2,6-dienyl]benzene-1,4-diol	C26H38O2	2	381.28	381.281	2.88502	[M-H]-	381.2801; 335.1529; 290.4199; 321.1760; 205.1602; 149.0970, 59.0113	METLIN, LipidsMaps, MS-FINDER	(-)	KUTRNQZRJBENDY-UHFFFAOYSA-N	OC=1C=CC(O)=C(C=1)CC=C(C)CCC=C(C)CCC2=C(C)CCCC2(C)C	69911114
M685T19_3	19.5	Triterpenoids	C40H60O9	2	685.432	685.434	3.4285	[M+H]+	60,0802; 123,0411; 137,0586; 181,0855; 195,0988; 221,081; 237,1096; 251,1247; 685,3651	MS-FINDER	(+)	OLKRGRMMYICKFG-UHFFFAOYNA-N	CC=C(C)C(=O)OC1C(C2(C(CC1(C)C)C3=CCC4C5(CCC(C(C5CCC4(C3(C(C2O)O)C)C)(C)C=O)O)C)CO)OC(=O)C(=CC)C	71739901
M737T20	19.55	Tuberoside J	C39H64O14	2	737.411	737.419	10.0215	[M-H]-	740.3748; 68.3332; 505.2631; 425.1661; 323.0988; 199.1704; 101.0607	METLIN, LipidsMaps; HMBD	(-)	KWJJIZPJGGHBBX-UHFFFAOYSA-N	CC1C2C(CC3C2(CCC4C3CCC5C4(CC(C(C5)OC6C(C(C(C(O6)CO)O)O)OC7C(C(C(C(O7)C)O)O)O)O)C)C)OC18CCC(CO8)CO	131752634
M323T20	19.55	Unidentified	C17H30N3O3	4	323.221	323.222	2.19664	[M-H]-	323.2204; 279.2347; 255.2333; 223.0591; 149.0979		(-)
M255T20	19.56	Trimethyltridecanoic acid	C16H32O2	2	255.233	255.234	5.09339	[M-H]-	255.2332; 237.2209; 182.1592; 155.2624; 96.0570	METLIN, LipidsMaps	(-)	JLGOXESTCCJIMS-UHFFFAOYSA-N	CCCCCCCCCCC(C)C(C)(C)C(=O)O	18521421
M414T20	19.59	Tomatidine	C27H45NO2	2	414.337	414.339	3.13754	[M-H]-	100.9337; 255.2329; 256.2369; 323.2208; 414.3374	MS-FINDER	(-)	XYNPYHXGMWJBLV-UHFFFAOYNA-N	OC6CCC5(C)(C(CCC4C5(CCC3(C)(C4(CC2OC1(NCC(C)CC1)C(C)C23))))C6)	312827
M529T12	19.7	Oleic acid	C18H34O2	2	281.249	281.25	4.62225	[M-H]-	281.2485; 263.2276: 238.1593; 216.0030; 192.0102; 114.6165	METLIN, LipidsMaps	(-)	ZQPPMHVWECSIRJ-KTKRTIGZSA-N	CCCCCCCC/C=C\CCCCCCCC(=O)O	445639
M269T20	19.8	Isopropyl tetradecanoate	C17H34O2	2	269.248	269.25	7.6138	[M-H]-	269.2490; 258.4643; 225.2182; 151.1117; 130.9446; 89.0234; 58.0035	METLIN, LipidsMaps; HMBD	(-)	AXISYYRBXTVTFY-UHFFFAOYSA-N	CCCCCCCCCCCCCC(=O)OC(C)C	8042
M423T20_1	19.8	alpha-tocotrienol	C29H44O2	2	423.327	423.328	2.36224	[M-H]-	423.3269; 393.3006; 345.0112; 311.0865; 222.9625; 205.1597; 121.0654; 65.5920	METLIN, LipidsMaps, MS-FINDER	(-)	RZFHLOLGZPDCHJ-UHFFFAOYNA-N	OC=2C(=C(C=1OC(C)(CCC=C(C)CCC=C(C)CCC=C(C)C)CCC=1C=2C)C)C	92161
M437T20_3	20.01	17-(7-hydroxy-6-methylhept-5-en-2-yl)-4,4,10,13,14-pentamethyl-1,2,5,6,12,15,16,17-octahydrocyclopenta[a]phenanthren-3-one	C30H46O2	2	437.342	437.344	3.77279	[M-H]-	99.9258; 100.9338; 112.9854; 116.9286; 174.956; 248.9606; 255.2329; 267.1603; 316.9478; 384.9349; 437.3424; 438.3454	MS-FINDER	(-)	QWFPQDGDUOGOJF-UHFFFAOYNA-N	O=C1CCC2(C3=CCC4(C)(C(CCC4(C3(=CCC2(C1(C)C)))(C))C(C)CCC=C(C)CO))©	73082616
M383T20_3	20.13	2,3-dihydroxypropyl icos-11-enoate	C23H44O4	2	383.317	383.318	2.34793	[M-H]-	383.3261; 355.3206; 337.3099; 314.2594; 241.2178; 180.9734; 135.9840; 112.9851	METLIN, LipidsMaps	(-)	HPTOSMWVVSKAGZ-UHFFFAOYNA-N	O=C(OCC(O)CO)CCCCCCCCCC=CCCCCCCCC	53889935
M791T21	21.46	Triterpenoid saponins- Sapimukoside J	C44H72O12	2	791.495	791.495	1.20026	[M-H]-	112,0495; 112,9861; 113,0256; 180,9727; 235,0802; 248,9603; 249,186; 250,1892; 251,1907; 253,0934; 254,0962; 277,2175; 278,22; 279,2213; 297,1548; 534,1665 553,2202; 691,4907; 747,5379; 792,0527; 793,3589; 794,3341	MS-FINDER	(-)	WXPLNLUCIZYQKD-BXOMEGNASA-N	CCOC1C(CC(O1)C=C(C)C)C2CCC3(C2(CCC4C3=CCC5C4(CCC(C5(C)C)OC6C(C(C(C(O6)COC7C(C(C(C(O7)C)O)O)O)O)O)O)C)C)C	101412378
M713T22_1	22.13	Soyacerebroside I	C40H75NO9	2	712.536	712.537	1.19292	[M-H]-	712.5366; 623.0074; 532.4717; 296.2583; 149.0452; 89.0245; 59.0135	HMDB, METLIN, MS-FINDER	(-)	HOMYIYLRRDTKAA-UHFFFAOYNA-N	OC(=NC(COC1OC(CO)C(O)C(O)C1(O))C(O)C=CCCC=CCCCCCCCCC)C(O)CCCCCCCCCCCCCC	6444148
M265T20_1	20.31	6,7-Dihydro-4-(hydroxymethyl)-2-(p-hydroxyphenethyl)-7-methyl-5H-2-pyrindinium	C18H22NO2	2	265.147	265.149	10.3339	[M-H-H2O]-	265.1479; 251.2347; 236.1405; 199.0969; 179.0713; 153.0935; 117.6972; 96.9601; 79.9562	METLIN, HMBD	(-)	XLWXLZKPQFKGJS-UHFFFAOYSA-O	CC1CCC2=C(C=[N+](C=C12)CCC3=CC=C(C=C3)O)CO	5315162
M409T20_2	20.45	I(3)-Tocotrienol	C28H42O2	2	409.311	409.312	4.27548	[M-H]-	409.3118; 393.2813; 335.2386; 272.9101; 179.9036; 92.9278; 69.0328	METLIN, HMBD, MS-FINDER	(-)	OTXNTMVVOOBZCV-UHFFFAOYNA-N	OC=2C=C1C(OC(C)(CCC=C(C)CCC=C(C)CCC=C(C)C)CC1)=C(C=2C)C	53394606
M457T21_2	20.51	Terpenoids	C30H50O3	3	457.368	457.373	9.46721	[M-H]-	457.3722; 441.2508; 385.3147; 367.3042; 313.2573; 295.2450; 271.9397; 215.0055; 174.9565; 131.0188; 60.9754	METLIN, HMBD	(-)	IHSVJVUGVFXDPE-UHFFFAOYSA-N	CC1(CCC2(C(CC3(C(=C2C1)CCC4C3(CCC5C4(CCC(C5(C)C)O)C)C)C)O)CO)C	131752007
M297T21_3	20.9	Unidentified	C10H24N3O7	4	297.154	297.154	2.69221	[M-H]-	297.1523; 281.0160; 248.1477; 212.0544; 183.0111; 149.0093; 112.9836; 89.0241; 59.9680		(-)
M791T21	21.46	Macrolides	C44H72O12	3	791.495	791.495	1.20026	[M-H]-	99.9259; 100.9338; 110.9759; 174.9562; 267.1604; 297.1531; 316.9479; 457.3716; 458.3749; 459.375; 791.4954; 792.4995; 793.5021	MS-FINDER	(-)
M759T22_1	22.14	Dialkylglycerophosphoethanolamines	C45H78NO6P	3	758.549	758.543	-8.10759	[M-H]-	59.0134; 60.0163; 71.0135; 89.0244; 101.0242; 112.986; 113.0244; 119.0352; 120.0387; 131.0345; 149.0458; 161.0449; 179.0556; 265.2226; 271.2271; 278.248; 296.2584; 324.255; 532.4734; 533.4761; 550.4835; 551.484; 712.5366; 713.5399; 714.5425; 715.540; 759.7507	METLIN, LipidsMaps	(-)
M832T22_2	22.21	Peonidin 3-(4-sinapoylgentiobioside)	C39H43O20	2	832.243	832.239	-4.67412	[M+H]+	73,0464; 74,0481; 75,0438; 90,9767; 147,0656; 148,0667; 149,0447; 149,0629; 207,0322; 208,0329; 209,0302; 221,0842; 222,0855; 265,0197; 288,9218; 295,1032; 324,9852; 341,017; 355,0689; 400,9836; 415,0354; 429,0876; 832,6719	HMBD	(+)	GHSMFVLHRTWFOO-UHFFFAOYSA-O	COC1=CC(=CC(=C1O)OC)C=CC(=O)OC2C(OC(C(C2O)O)OC3=C([O+]=C4C=C(C=C(C4=C3)O)O)C5=CC(=C(C=C5)O)OC)COC6C(C(C(C(O6)CO)O)O)O	14757905
M794T22_1	22.24	1,2-Di-O-palmitoyl-3-O-(6-sulfoquinovopyranosyl)glycerol	C41H78O12S	2	793.514	793.511	-3.36478	[M-H]-	100.9337; 110.9759; 174.9562; 242.9438; 248.9608; 255.2329;267.1603; 277.1811; 297.153; 309.1725; 325.1837; 339.1997; 353.1999; 367.2638; 378.918; 384.935; 446.3762; 793.511; 794.5144; 795.5173	MS-FINDER, HMBD	(-)	RVUUQPKXGDTQPG-UHFFFAOYNA-N	CCCCCCCCCCCCCCCC(=O)OCC(COC1C(C(C(C(O1)CS(=O)(=O)O)O)O)O)OC(=O)CCCCCCCCCCCCCCC	14463145
M794T22_1	22.25	Ketals	C44H74O12	3	793.51	793.511	0.882156	[M-H]-	99.9259; 110.9759; 174.9562; 267.1603; 311.1686; 316.9478; 446.3762; 447.3795; 452.9224; 457.3715; 458.3745; 793.511; 794.5144; 795.5173	MS-FINDER	(-)
M798T23_2	22.58	Triterpene saponins	C43H72O13	3	797.505	797.505	-0.263321	[M+H]+	217,1023; 261,1274; 288,9182; 301,1369; 305,1529; 384,188; 406,3232; 413,2604; 550,6205; 553,3824; 569,376; 622,0197; 628,3654; 633,4975; 685,4259; 717,5901; 749,5789; 758,211; 797,5061; 798,5098; 799,513; 800,5155	MS-FINDER	(+)	JVUSSFLOGJOFHV-UHFFFAOYNA-N	OCC7OC(OC1C(O)C(OC(C)C1(O))OC6CCC5(C)(C(CCC3(C)(C5(C(OC)C=C2C4CC(C)(C)CCC4(CO)(C(O)CC23(C)))))C6(C)(C)))C(O)C(O)C7(O)
M820T23	22.69	Sulfoquinovosyldiacylglycerols	C43H80O12S	3	819.529	819.527	-2.44043	[M-H]-	253.0931; 254.0972; 277.2183; 278.2217; 279.2243; 455.1414; 482.8975; 505.4641; 513.2853; 515.3032; 548.8592; 684.7645; 685.4213; 821.5718; 821.6808	MS-FINDER	(-)	SQOJCPIJIDPYDD-UHFFFAOYNA-N	O=C(OCC(OC(=O)CCCCCCCC=CCCCCCCCC)COC1OC(CS(=O)(=O)O)C(O)C(O)C1(O))CCCCCCCCCCCCCCC	133041316
M311T23_1	22.7	Unidentified	C11H26N3O7	4	311.169	311.17	2.0889	[M-H]-	311.1686; 297.0433; 269.2470; 243.0996; 214.1117; 183.0118; 149.0971; 119.0493; 91.0225		(-)
M743T23_3	22.83	3-O-a-L-Arabinopyranosylproanthocyanidin A5	C35H32O16	2	743.138	743.139	2.17995	[M+Cl]-	99.926; 100.9339; 110.976; 112.9856; 116.9288; 174.9564; 248.9609; 255.2332; 267.1606; 283.2642; 316.948; 383.3169; 384.9355; 452.9229; 457.3719; 458.3752; 459.3752; 743.1398; 744.1406; 745.1387	MS-FINDER	(-)	SFVJFSIQKBXNPZ-UHFFFAOYSA-N	OC8=CC(O)=C4C(OC6(OC=3C=C(O)C2=C(OC(C=1C=CC(O)=C(O)C=1)C(O)C2)C=3C4C6(OC5OCC(O)C(O)C5(O)))(C=7C=CC(O)=C(O)C=7))=C8	14841174
M960T23_1	23.1	Glycosyldiacylglycerols	C49H86O15	3	959.594	959.595	0.604422	[M+FA-H]-	99.9259; 100.9337; 110.9759; 174.9561; 267.1604; 311.1686; 311.1981; 312.172; 316.9477; 457.3716; 458.3743; 913.5885; 955.973; 956.9752; 957.9705; 959.5956; 960.5984; 961.6007	MS-FINDER	(-)
M610T24	24	Unidentified	C42H74O2	4	609.561	609.558	-5.16765	[M-H]-	99.926; 100.9339; 110.976; 174.9563; 267.1606; 316.9481; 325.1844; 457.3719; 582.8811; 588.8978; 599.5287; 609.5581; 610.5611; 611.5646	MS-FINDER	(-)	BDBPUUADYAQHAV-UHFFFAOYNA-N	O=C(OC4CC3=CCC1C(CCC2(C)(C(CCC12)C(C)CCCC(C)C))C3(C)CC4)CCCCCCCCCCCCCC	57301735
M610T24	24.07	Apigenin 7-[rhamnosyl-(1->2)-galacturonide]	C27H28O15	2	610.177	610.176	-2.27803	[M+NH4]+	73,0472; 74,0479; 147,0666; 207,0337; 221,0859; 222,0872; 223,0822; 267,0007; 268,0016; 268,9965; 281,0525; 282,0529; 283,0488; 326,9672; 355,0717; 356,0726; 357,0702; 358,0692; 400,9858; 401,9861; 402,9843; 415,0389; 416,0389; 417,0355; 489,0572; 610,3524	HMBD	(+)	ONIIEJMYZDRHKM-UHFFFAOYSA-N	CC1C(C(C(C(O1)OC2C(C(C(OC2OC3=CC(=C4C(=C3)OC(=CC4=O)C5=CC=C(C=C5)O)O)C(=O)O)O)O)O)O)O	14309754
M845T24	24.4	Triterpene saponins	C43H72O16	3	845.49	845.482	-9.76948	[M+H]+	57,0695; 60,0802; 67,0538; 69,0684; 71,0848; 73,0463; 81,0699; 89,0603; 90,9765; 95,0853; 109,101; 146,9809; 147,0655; 158,9637; 220,9349; 221,0837; 226,9504, 266,9983; 281,0514; 288,9205; 325,2337; 350,8912; 591,4563; 621,2418; 622,2438; 733,3663; 734,3698; 735,3737; 736,3754; 813,6569; 845,4917	MS-FINDER	(+)	NUJWBDOJBSCJEG-UHFFFAOYNA-N	CC(C)C(CCC(C)C1CCC2(C1(CCC34C2CCC5C3(C4)C(CC(C5(C)C(=O)OC6C(C(C(C(O6)CO)O)O)O)O)O)C)C)(COC7C(C(C(C(O7)CO)O)O)O)O	73800250
M984T24_1	24.49	Triterpene saponins	C48H84O18	3	983.535	983.539	4.76852	[M+Cl]-	99.926; 100.9338; 110.976; 174.9563; 267.1605; 316.9479; 325.1842; 457.3716; 458.3746; 935.5516; 955.9729; 957.9703; 982.9915; 983.54; 984.5427; 985.543; 986.5439; 997.5191; 998.5224; 999.5233 1000.5242	MS-FINDER	(-)
M984T25	24.87	Triterpene saponins	C48H84O18	2	983.535	983.539	4.66684	[M+Cl]-	100.9338; 174.9563; 325.1842; 457.3716; 955.9729; 957.9703; 982.9915; 983.54; 984.5427; 985.543; 986.5439; 997.5191; 998.5224; 999.5233; 1000.5242	MS-FINDER	(-)	GWYHAULMQCSQBQ-UHFFFAOYNA-N	OCC7OC(OC4CCC3(C)(C(CCC2(C)(C3(CC(O)C1C(CCC12(C))C(O)(C)CCC(O)C(O)(C)C)))C4(C)(C)))C(OC5OC(C)C(O)C(O)C5(O))C(OC6OC(C)C(O)C(O)C6(O))C7(O)	101928763
M998T25	24.95	Unidentified	C48H82O19	4	997.514	997.518	4.53127	[M+Cl]-	455.1702; 511.1608; 512.1342; 526.1499; 527.1522; 528.1531; 542.1792; 556.1945; 568.1595; 569.1662; 570.171; 571.171; 583.1841; 586.1724; 587.1746; 598.1696; 599.1779; 600.1817; 601.1851; 602.1873; 640.1825; 641.1887; 642.1933; 643.1996; 672.2059; 673.2139; 674.2149; 675.2161; 878.4806; 879.4849; 923.4786; 924.4849; 997.5172; 998.5196; 999.5207	MS-FINDER	(-)	XYDGLABNHGXTRN-UHFFFAOYNA-N	OCC7OC(OC1C(O)C(O)C(OC1(CO))OC5CC3(C)(C(CC(O)C2C(CCC23(C))C(OC4OC(CO)C(O)C(O)C4(O))(C)CCC=C(C)C)C6(C)(CCC(O)C(C)(C)C56)))C(O)C(O)C7(O)	85238297
